# Supplementary material for: EB1 decoration of microtubule lattice facilitates spindle-kinetochore lateral attachment in Plasmodium male gametogenesis
Source: Nat Commun. 2023 May 19;14:2864. doi: 10.1038/s41467-023-38516-3 (PMC10199041; doi:10.1038/s41467-023-38516-3)
Supplement: Supplementary file 4 — Source data [file 41467_2023_38516_MOESM4_ESM.zip]

Archive with 2 entries (2 files):
- Source data points.xlsx
- WB full scan.pdf
