# Supplementary material for: EB1 decoration of microtubule lattice facilitates spindle-kinetochore lateral attachment in Plasmodium male gametogenesis
Source: Nat Commun. 2023 May 19;14:2864. doi: 10.1038/s41467-023-38516-3 (PMC10199041; doi:10.1038/s41467-023-38516-3)
Supplement: Supplementary file 4 — Source data [file 41467_2023_38516_MOESM4_ESM.zip › Source data points.xlsx]

## Sheet: Fig1.c,f,g,h,i,l
c			f										i
	male	female		17XNL				Δeb1						17XNL	Δeb1
	21.247	0.15		0	0	0	0	0	0	0	0			4000	2
	19.773	0.327		0.2144	0.2705	0.2144	0.2705	0.1144	0.1705	0.2744	0.2789			3000	0
	25.846	0.963		0.7727	0.7447	0.7727	0.7447	0.5727	0.6447	0.8727	0.8447			3300	4
	22.446	0.563		2.173	2.3482	1.9077	2.3482	1.973	1.7208	2.773	2.7208
	30.549	4.315		4.9555	5.4425	4.9666	5.4425	3.3077	4.1482	2.9077	2.7482
	25.446	2.794		7.8973	4.2226	7.5364	7.5364	6.4437	6.7983	6.4037	6.9983
	26.189	2.492		10.0804	7.3067	10.0804	7.3067	8.9666	8.1425	7.9666	8.4425
	25.765	5.509		13.2041	10	12.8636	11.4425	10.2041	10.8098	11.5973	13.2183
	27.212	1.231
	18.315	3.986	g
	21.646	2.346			female			male
	32.089	0.361		17XNL	13.57	11.46	10.225	5.43	5.67	5.998
	22.523	0.587		Δeb1	11.31	10.41	5.34	5.18	8.52	2.88
	24.788	2.683
	21.7	3.755	h				l
	15.537	0.258		17XNL	Δeb1			17XNL	Δeb1	comp1	comp2
	23.359	4.192		100	0			97	0	56	0
	19.968	1.577		15	0			178	0	324	172
	20.917	1.475		130	0			297	0	174	11
	24.987	4.189		59	0			26	1	120	132
	20.659	4.974		6	0			199	0	81	8
	23.369	0.912		353	0			16	0	59	47
	25.251	3.673		230	0			150	0	144	214
	25.565	0.606		43	0			108	0	214	90
	26.339	0.537		65	0			68	0	371	0
	21.714	6.218		7	0			21	0	3	142
	19.699	0.768		15	0			409	0	240	1
	30.292	0.548		0	0			51	0	198	53
	32.236	1.566		5	0			170	0	20	88
	20.002	2.711		0	0			207	0	129	100
	30.253	1.487		33	0			0	0	349	127
	17.741	0.857		65	0			31	0	124	76
	17.053	1.593		2	0			155	0	210	108
	37.978	1.08		67	0			43	0	268	33
	27.228	5.975		93	0			136	8	54	90
	27.601	6.505		20	0			21	0	162	4
	24.056	3.033		25	0			217	0	249	130
	29.706	4.854		160	0			38	0	128	12
	23.138	1.704		227	0			71	0	3	163
	27.147	0.934		130	0			161	0	97	2
	29.859			195	0			8	0	160	61
	30.898			280	0			79	0	342	17
	31.748			0	0			16	0	197	225
	25.254			105	0			417	0	98	241
	28.577			88	0			182	0	227	351
	22.365			50	0			219	0	331	189
	18.726				0			310	0	117	71
	27.387				0			381	2	116	205
	30.627				0			400	0	241	321
	30.183				0			287	0	132	69
	26.264				0			310	0	189	167
	32.61				0			149	0	15	271
	32.455				0			352	0	157	225
					0			259	0	53	209
					0			247	1	103	317
					0				0
					1				0
					1
					1
					0

## Sheet: Fig2.a,b,d,f,g,h,i
a
	17XNL	Δeb1	comp1	comp2
	77	20	54	79
	81	16	70	78
	85	31	75	82
b
	17XNL	Δeb1
	91	90
	92	89
	89	87
d
	17XNL	Δeb1	comp1	comp2
	53	8	36	28
	45	12	44	33
	49	11	38	31
f
	17XNL	Δeb1
	63	17
	67	24
	70	27
g
	DFsc7	DFsc7;Δeb1
	87.09	28.25
	64.44	26.25
	56.06	32
h
	DFsc7	DFsc7;Δeb1
	75	23
	70	20
	67	13
i
	17XNL	Δeb1
	64	6.167
	58.596	6.14
	54.67	8.49

## Sheet: Fig4.e,h
e
	HsEB1		PyEB1
	lattice	plus end	lattice	plus end
	10.4416	89.5584	47.7426	52.2574
	11.1235	88.8765	69.9155	30.0845
	4.62857	95.3714	65.4685	34.5315
	13.2647	86.7353	54.948	45.052
	7.64172	92.3583	40.8004	59.1996
	5.86408	94.1359	76.1517	23.8483
	5.27653	94.7235	51.4615	48.5385
	12.9655	87.0345	64.2813	35.7187
	12.771	87.229	67.4654	32.5346
	3.17987	96.8201	61.1439	38.8561
	12.0413	87.9587	57.4526	42.5474
	2.43913	97.5609	61.0102	38.9898
	16.4479	83.5521	62.5575	37.4425
	26.6002	73.3998	60.5553	39.4447
	15.0339	84.9661	34.5908	65.4092
	8.00809	91.9919	38.6152	61.3848
	12.6317	87.3683	63.3339	36.6661
	8.70325	91.2967	56.8346	43.1654
	23.6158	76.3842	61.4032	38.5968
	23.4546	76.5454	44.7932	55.2068
	6.82187	93.1781	37.6004	62.3996
	12.4196	87.5804	54.8169	45.1831
	9.2948	90.7052	40.6374	59.3626
	6.15708	93.8429	47.8596	52.1404
	22.5656	77.4344	56.1375	43.8625
			68.8825	31.1175
			68.204	31.796
			28.9961	71.0039
			63.1271	36.8729
h
	pEB1 concentration (nM)	0			15			30			60					pEB1 concentration (nM)	0			15			30			60
	sample	events	growth time(min)	catastrophe frequency	events	growth time(min)	catastrophe frequency	events	growth time(min)	catastrophe frequency	events	growth time(min)	catastrophe frequency			sample	events	depolarization time(min)	rescue frequency	events	depolarization time(min)	rescue frequency	events	depolarization time(min)	rescue frequency	events	depolarization time(min)	rescue frequency
	1	4	8.3	0.481928	3	9.13333	0.328467	2	8.66667	0.230769	2	8.83333	0.226415			1	0	0.466667	0	1	0.366667	2.72727	0	1.36667	0	1	1.2	0.833333
	2	2	9.4	0.212766	4	8.93333	0.447761	4	8.76667	0.456274	1	10.0333	0.0996678			2	0	0.233333	0	0	0.8	0	0	0.833333	0	0	1.83333	0
	3	3	9.06667	0.330882	5	9.36667	0.533808	2	9.5	0.210526	2	8.26667	0.241935			3	0	0.533333	0	0	0.6	0	0	0.2	0	1	1.36667	0.731707
	4	5	9.13333	0.547445	3	8.63333	0.34749	2	9.73333	0.205479	1	10.0333	0.0996678			4	0	0.633333	0	0	1.2	0	1	0.3	3.33333	1	1.7	0.588235
	5	6	8.8	0.681818	3	6.53333	0.459184	2	9.53333	0.20979	2	8.66667	0.230769			5	0	1.2	0	0	0.5	0	0	0.3	0	3	1.36667	2.19512
	6	3	8.83333	0.339623	3	9.36667	0.320285	3	8.9	0.337079	1	10.0333	0.0996678			6	0	0.533333	0	0	0.366667	0	0	1.13333	0	1	1.26667	0.789474
	7	6	7.93333	0.756303	2	8.86667	0.225564	2	9.46667	0.211268	1	10.0333	0.0996678			7	0	0.533333	0	0	0.466667	0	0	0.566667	0	2	1.7	1.17647
	8	3	8.3	0.361446	2	9.7	0.206186	2	9.4	0.212766	1	10.0333	0.0996678			8	0	0.733333	0	0	0.933333	0	0	0.5	0	1	0.3	3.33333
	9	5	8.43333	0.592885	4	8.53333	0.46875	3	8.16667	0.367347	2	8.33333	0.24			9	0	0.633333	0	0	0.233333	0	0	1.86667	0	1	2.03333	0.491803
	10	1	10.0333	0.0996678	2	9.63333	0.207612	3	8.83333	0.339623	4	7.6	0.526316			10	0	0.166667	0	0	0.3	0	0	1.2	0	0	0.3	0
	11	3	9.86667	0.304054	3	9.4	0.319149	1	10.0333	0.0996678	1	10.0333	0.0996678			11	0	0.9	0	0	0.766667	0	1	0.9	1.11111	2	1	2
	12	2	9.13333	0.218978	3	9.06667	0.330882	2	9.13333	0.218978	1	10.0333	0.0996678			12	0	0.6	0	0	0.733333	0	0	0.133333	0	1	0.533333	1.875
	13	3	9.2	0.326087	3	9.1	0.32967	2	9.43333	0.212014	1	10.0333	0.0996678			13	0	0.466667	0	0	1.46667	0	0	1.46667	0	2	1.43333	1.39535
	14	2	9.56667	0.209059	2	8.56667	0.233463	2	8.33333	0.24	2	8.76667	0.228137			14	0	0.5	0	0	1.2	0	0	0.566667	0	2	1.03333	1.93548
	15	2	9.43333	0.212014	1	8.83333	0.113208	1	10.0333	0.0996678	1	10.0333	0.0996678			15	0	0.733333	0	0	0.866667	0	0	1.93333	0	0	1.2	0
	16	3	8.46667	0.354331	2	8.5	0.235294	2	9.46667	0.211268	1	8.23333	0.121457			16	0	0.533333	0	0	0.433333	0	0	0.966667	0	1	0.633333	1.57895
	17	3	8.8	0.340909	2	9.16667	0.218182	2	7.93333	0.252101	3	8.33333	0.36			17	0	0.1	0	0	0.766667	0	0	0.266667	0	0	2	0
	18	1	3.03333	0.32967	1	9.26667	0.107914	2	9.06667	0.220588	2	9.73333	0.205479			18	0	0.533333	0	0	0.533333	0	1	1.4	0.714286	1	0.933333	1.07143
	19	2	9.93333	0.201342	2	8.86667	0.225564	2	9.76667	0.204778	1	10.0333	0.0996678			19	0	0.933333	0	0	0.533333	0	0	0.766667	0	0	2.13333	0
	20	2	9.8	0.204082	1	9.5	0.105263	1	10.0333	0.0996678	3	8	0.375			20	0	0.5	0	0	0.9	0	0	1.26667	0	2	1.86667	1.07143
	21	1	2.46667	0.405405	2	8.73333	0.229008	3	8.63333	0.34749	2	9.56667	0.209059			21	1	0.7	1.42857	0	0.0333333	0	0	0.433333	0	1	1.2	0.833333
	22	3	9.1	0.32967	1	9.16667	0.109091	2	9.26667	0.215827	3	9.03333	0.332103			22	0	0.0666667	0	0	0.9	0	1	0.6	1.66667	0	0.633333	0
	23	4	9.53333	0.41958	2	9.06667	0.220588	2	8.76667	0.228137	2	9.5	0.210526			23	0	0.466667	0	0	0.766667	0	0	1.2	0
	24	2	9.3	0.215054	1	6.7	0.149254	2	9.6	0.208333	3	8.6	0.348837			24	0	0.8	0	0	0.1	0	1	1.43333	0.697674
	25	2	9.96667	0.200669	4	9	0.444444	2	9.43333	0.212014	3	9	0.333333			25	0	0.8	0	0	1.96667	0	0	0.6	0
	26	1	10.0333	0.0996678	3	9.16667	0.327273	3	8.83333	0.339623	3	8.5	0.352941			26	0	1.06667	0	0	1.63333	0	0	1.36667	0
	27	2	9.56667	0.209059	1	9.03333	0.110701	3	8.4	0.357143	2	9.4	0.212766			27	0	0.7	0	1	0.966667	1.03448	1	1.1	0.909091
	28	4	8.56667	0.466926	2	7.7	0.25974	3	9.16667	0.327273	3	8.03333	0.373444			28	0	1	0	0	0.8	0	1	0.766667	1.30435
	29	1	8.76667	0.114068	4	8.4	0.47619	1	8.66667	0.115385	2	9.1	0.21978			29	0	0.5	0	0	1.26667	0	0	1.7	0
	30	3	8.96667	0.334572	2	9.06667	0.220588	4	8.93333	0.447761	2	7.9	0.253165			30	0	0.5	0	1	0.233333	4.28571
	31	2	9.33333	0.214286	3	8.86667	0.338346	2	9.26667	0.215827	4	8.16667	0.489796			31	0	0.333333	0	0	0.966667	0
	32	3	9.03333	0.332103	2	9	0.222222	4	8.33333	0.48	3	8.83333	0.339623			32	0	0.266667	0
	33	2	9.53333	0.20979	5	8.76667	0.570342				2	9.4	0.212766			33	0	0.766667	0
	34	3	9.2	0.326087	2	9.8	0.204082
	35	3	8.76667	0.342205	1	9.06667	0.110294
	36	2	9.76667	0.204778
	37	3	9.26667	0.323741

## Sheet: Fig5.c,e
c
	eb1::6HA	trunc1	trunc2	trunc3	trunc4
	73	80	8	55	0
	88	85	2	17	0
	79	76	6	32	0
e
	eb1::6HA	trunc1	trunc2	trunc3	trunc4
	35	20	0	8	0
	44	12	8	0	3
	26	11	6	5	0

## Sheet: Fig6.b,c,d
b			c			d
	17XNL	Δeb1		17XNL	Δeb1		17XNL	Δeb1
	12	7		1.97652	0.672826		73	88
	10	3		1.66522	0.246739		80	33
	8	4		1.45109	0.0780435		64	74
	10	3		1.61261	0.94087		100	67
	5	3		0.857174	0.0426087		70	70
	6	6		0.798261	0.322826		72	77
	7	8		0.975217	0.703478		140	108
	5	3		0.556304	0.556957		95	36
	6	6		1.05174	0.48913		137	65
	6	2		0.579565	0.0545652		83	70
	7	5		0.69413	0.298478		92	58
	8	5		0.946522	0.696957		105	58
	7	4		1.18457	0.509783		120	68
	6	4		2.1	0.12087		81	32
	9	3		1.74717	0.384565		100	63
	9	7		2.7737	0.314565		50	100
	9	3		2.34587	0.409348		100	47
	6	3		2.21761	0.289783		85	46
	10	2		0.993043	1.49674		77	54
	6	4		2.47543	1.27652		51	87
	12	4		1.09109	0.496304		87	82
		7		1.44217	1.02087			95
		5		0.455	0.17587			82
		7		1.50152	0.191304			95
		2		1.51804	0.473913			33
		4		1.52957	0.166304			50
				1.53043	0.26413
				1.60174	0.151304
				0.876957	0.252174
				0.459565	0.368043
				-0.108261	0.458478
				-0.0213043	0.00217391
				0.161739	0.691413
				0.23913	0.0380435
				1.47978	0.821087
				1.2463	0.378478
				0.791087	0.410435
				1.03239	0.574565
				1.19478	0.0380435
				1.05457	0.673261
				0.821739	0.409783
				0.607826	0.426087
				0.615	0.332609
				1.56326	0.293043
				1.63391	0.306087
				0.973696	0.486087
				1.24848	0.184565
				1.27217	0.595217
				1.21348	0.611087
				1.39174	0.811304
				1.02413	0.492391
				1.00044	0.685652
				0.667333	0.703478
				1.31022	0.790435
				0.731333	0.697609
				0.779333	1.15022
				0.832667	0.521957
				0.818222	0.446087
				0.812444	0.971304
				0.770222	0.504783
				0.871333	0.632826
				0.818889	0.447391
				0.640889	0.335217
				0.744222	0.536087
				1.24444	0.495
				1.36622	0.63087
				1.31067	0.500217
				1.176	0.370435
				0.885778	0.422174
				0.926	0.611739
				1.20644	0.43
				0.912	0.214783
				1.13089	0.310652
				1.00067	1.12848
				0.729778	0.576957
				0.801333	1.90565
				0.8	0.603913
				0.955778	0.800435
				1.14533	0.705435
				1.16733	0.776957
				0.989333	0.414565
				0.770222	0.617391
				0.426222	0.49913
				0.551778	0.396087
				0.509111	0.753478
				1.05844	0.772391
				0.517556	0.356957
				0.499333	0.488261
				1.18956	0.502391
				0.723111	0.873478
				0.749778	0.721522
				0.691778	0.815652
				0.624667	0.961522
				0.723778	0.675435
				0.758889	0.574565
				0.871778	0.759565
				0.56	1.00217
				0.79	0.72913
				0.848444	0.634348
				1.15778	0.294783
				0.737778	0.59587
				0.691333	0.501087
				0.638444	0.412391
				1.21844	0.384783
				1.18511	0.543913
				1.034	0.268043
				0.970667	1.19391
				0.783556	0.655652
				0.956889	0.412391
				1.30222	0.525435
				1.26333	0.721522
				0.722222	1.25174
				1.17089	0.922391
				1.096	0.434565
				1.19222
				1.18689
				1.28378
				1.12711
				1.28756
				1.24867
				1.06222
				0.552889
				0.605111
				0.688889
				0.625111
				0.641111
				0.735556
				0.734222
				0.708
				0.707556
				1.74911
				1.426
				0.677556
				0.936222
				1.21533
				0.606222
				0.684889
				0.700889
				0.727556
				0.696889
				0.715333
				1.04244
				1.01956
				0.981111
				0.872222
				0.926667
				0.595333
				0.660444
				0.659111
				0.801333
				0.626222
				0.518
				0.866444
				0.788222
				1.22778
				0.942
				0.862889
				0.849111
				0.754222
				0.887333
				1.08422
				0.659778
				1.03889
				0.764889

## Sheet: Fig7.c
c
	DTS1			DTS1;Δeb1
1-2min	46.55	56.55	51	45.16	43.7	42
2-3min	52	57.89	60	42.1	43.5	39
3-4min	55.4	60	58	38.55	40.45	37
5-6min	59.46	61.33	63	35.8	41.2	35
7-8min	59.79	60.34	64	36.9	33	31

## Sheet: Fig8.b,c,d,e,f,g
b-1
	DTS1(0 mpa)	ndc80kd(0 mpa)	DTS1(8 mpa)	ndc80kd(8 mpa)
	1.07244	0.154411	0.928922	0.124191
	1.28502	0.0541032	0.9898	0.0617706
	1.28502	0.0541032	0.9898	0.0617706
b-2
	DTS1(0 mpa)	ndc80kd(0 mpa)	DTS1(8 mpa)	ndc80kd(8 mpa)
	1.01315	0.991975	0.98001	1.01232
	1.11784	0.988549	0.925381	0.802526
	1.11784	1.05963	0.925381	0.802526
c
	DTS1(ABS)	ndc80kd(ABS)	DTS1(0 mpa)	ndc80kd(0 mpa)	DTS1(8 mpa)	ndc80kd(8 mpa)
	3.179	5.536	9.116	0.017	13.35	0.168
	13.16	14.328	8.306	0.009	10.629	0.113
	3.84	5.613	6.964	0.009	14.854	0
	6.364	3.957	4.923	0.049	6.259	0.036
	12.207	5.708	8.107	0.297	5.908	0.105
	6.997	12.91	7.14	0	8.919	0.999
	14.305	9.273	9.817	0	9.162	1.033
	9.316	9.403	13.728	0.048	6.728	1.075
	7.567	10.631	14.978	0	14.429	1.002
	10.083	8.233	9.004	0	13.064	1.023
	8.977	9.63	7.22	0.003	11.346	1.028
	7.701	5.115	10.097	0	12.344	1.029
	13.909	6.324	8.391	0	13.701	1.01
	9.534	7.856	7.736	0.037	6.073	1.295
	6.838	11.325	10.146	0.014	12.047	1.047
	14.038	9.38	8.81	0.013	8.576	0.367
	11.771	13.483	13.156	0.019	7.925	0.271
	8.474	4.535	14.431	0.015	7.063	0.207
	5.131	7.665	10.227	0	9.866	0.261
	8.529	8.895	10.58	0	11.221	0.03
	7.205	4.368	14.663	0.044	4.878	0.109
	6.314	13.977	14.834	0.009	4.33	0.081
	13.888	3.04	13.38	0.02	7.083	0.186
	7.284	10.172	13.028	0	7.344	0.675
	6.854	14.728	14.517	0.025	6.822	0.388
	7.562	6.341		0	11.469	0.431
	8.844	14.457		0.141	9.334	0.106
	5.682	5.615		0		0
	13.9	6.347				0.961
	12.2	13.778
		7.19
		11.228
d
	DTS1	ndc80kd
	82	79
	75	88
	88	85
e
	DTS1	ndc80kd
	46	11
	32	8
	30	10
f
	DTS1	ndc80kd
	68	5
	59	6.7
	60	3.2
g
	DTS1	ndc80kd
	97	0
	178	0
	318	0
	26	0
	99	0
	261	0
	50	0
	108	0
	18	0
	222	0
	377	0
	51	0
	170	0
	207	0
	0	0
	1	0
	321	0
	43	0
	136	0
	121	0
	17	0
	110	0
	71	0
	361	0
	308	0
	239	0
	16	0
	417	0
	61	0
	42	0
	197	0
	43	0
	227	0
	331	0
	117	0
	116	0
	41	0
	132	0
	189	0
	102	0

## Sheet: Fig9.d,g,i,j
d
	DTS1	S15A
	85.4	77.4
	82	73.7
	90.6	89
g
	DTS1	S15A
	90	69.6
	94.4	58.33
	96.5	78
i
	DTS1	S15A
	40.5	8.3
	33.33	10
	34.5	7
j
	DTS1	S15A
	60	12
	53	15
	63	26

## Sheet: Supplementary Fig. 2-a,b,c
a
	17XNL	Δeb1
	28	37
	35	36
	31	30
b
	17XNL			Δeb1
	0min	8min	15min	0min	8min	15min
	100	90	86	94	96	80
	96	95	88	96	90	83
	98	93	90	93	89	87
c
	17XNL		Δeb1
	"9+2"	非"9+2"	"9+2"	非"9+2"
	14	0	8	1
	2	0	11	1
	18	3	3	0
	11	0	8	0
	8	0	16	4
	9	0	9	4
	7	0	10	0
	8	2	4	0
	10	4	23	5
	18	2	11	0
	10	2	4	0
	7	2	11	2
	15	1	2	1
	3	2	11	1
	17	0	17	1
	7	0	11	0
	9	0	11	2
	14	0	6	0
	23	1	14	0
	15	1	12	1

## Sheet: Supplementary Fig. 7-a
a
	17XNL			Δeb1			Δcdpk4
	NAG	AG1min	AG2min	NAG	AG1min	AG2min	NAG	AG1min	AG2min
	0	30	88	0	21	91	0	0	0
	0	35	90	0	34	86	0	0	0
	0	25	93	0	29	85	0	0	0

[truncated: 1 more sheets: Supplementary Fig. 10-a,b]
